# Supplementary material for: Casein kinase 1δ/ε phosphorylates fused in sarcoma (FUS) and ameliorates FUS-mediated neurodegeneration
Source: J Biol Chem. 2022 Jun 24;298(8):102191. doi: 10.1016/j.jbc.2022.102191 (PMC9293781; doi:10.1016/j.jbc.2022.102191)
Supplement: Table S1 [file mmc1.xlsx]

## Sheet: シート1
表1
Query	Start	–	End	Observed	Mr(expt)	Mr(calc)	Delta	Score	Expect	Rank	Peptide
11128	7	–	14	926.346	925.339	925.414	-0.0755	44	0.00013	1	Y.TQQATQSY.G
11131	7	–	14	926.427	925.42	925.414	0.0057	50	2.6e-05	1	Y.TQQATQSY.G
11139	7	–	14	464.318	926.622	925.414	1.2078	25	0.0076	1	Y.TQQATQSY.G
12996	15	–	25	1138.5	1137.49	1137.51	-0.0198	47	0.00011	1	Y.GAYPTQPGQGY.S
12997	15	–	25	1138.54	1137.54	1137.51	0.0278	50	4.3e-05	1	Y.GAYPTQPGQGY.S
13012	15	–	25	570.526	1139.04	1137.51	1.5284	21	0.026	1	Y.GAYPTQPGQGY.S
11110	26	–	33	462.531	923.047	923.399	-0.3518	35	0.00059	1	Y.SQQSSQPY.G
11115	26	–	33	924.325	923.317	923.399	-0.0812	37	0.00037	1	Y.SQQSSQPY.G
11116	26	–	33	924.367	923.36	923.399	-0.0387	43	0.0001	1	Y.SQQSSQPY.G
11118	26	–	33	462.832	923.65	923.399	0.2517	34	0.00066	1	Y.SQQSSQPY.G
11383	42	–	50	945.315	944.308	944.372	-0.0647	31	0.002	1	Y.SQSTDTSGY.G
11387	42	–	50	945.358	944.351	944.372	-0.0217	27	0.0049	1	Y.SQSTDTSGY.G
11390	42	–	50	945.385	944.378	944.372	0.0055	34	0.00094	1	Y.SQSTDTSGY.G
10228	59	–	66	854.311	853.304	853.357	-0.0528	28	0.0045	1	Y.GQSQNTGY.G
10235	59	–	66	427.973	853.932	853.357	0.575	19	0.04	1	Y.GQSQNTGY.G
11238	67	–	75	938.336	937.328	937.414	-0.0856	40	0.00031	1	Y.GTQSTPQGY.G
11243	67	–	75	469.858	937.701	937.414	0.2873	25	0.012	1	Y.GTQSTPQGY.G
12103	82	–	91	509.607	1017.2	1016.4	0.7954	37	0.00076	1	Y.GSSQSSQSSY.G
14225	101	–	113	634.026	1266.04	1265.55	0.485	74	1.1e-07	1	Y.GQQPAPSSTSGSY.G
9747	123	–	130	823.276	822.269	822.351	-0.0817	27	0.0058	1	Y.GQPQSGSY.S
9749	123	–	130	823.323	822.316	822.351	-0.0348	27	0.0056	1	Y.GQPQSGSY.S
9750	123	–	130	823.328	822.321	822.351	-0.0299	27	0.0055	1	Y.GQPQSGSY.S
16420	131	–	143	729.63	1457.25	1456.62	0.6245	49	5.9e-05	1	Y.SQQPSYGGQQQSY.G
16423	131	–	143	729.649	1457.28	1456.62	0.6626	81	3.3e-08	1	Y.SQQPSYGGQQQSY.G
16424	131	–	143	729.686	1457.36	1456.62	0.735	51	3.5e-05	1	Y.SQQPSYGGQQQSY.G
22484	162	–	184	771.407	2311.2	2309.6	1.5994	18	0.27	1	Y.NpSpSSGGGGGGGGGGNYGQDQpSpSM.S + Oxidation (M); 4 Phospho (ST)
17017	178	–	194	506.485	1516.43	1517.57	-1.1367	17	0.092	1	Y.GQDQSSMSSGGGSGGGY.G
17020	178	–	194	506.502	1516.48	1517.57	-1.084	21	0.036	1	Y.GQDQSSMSSGGGSGGGY.G
13908	195	–	208	620.654	1239.29	1239.48	-0.1819	18	0.053	1	Y.GNQDQSGGGGSGGY.G
13911	195	–	208	620.729	1239.44	1239.48	-0.0318	111	3e-11	1	Y.GNQDQSGGGGSGGY.G
20894	209	–	232	674.568	2020.68	2019.9	0.7853	49	8.8e-05	1	Y.GQQDRGGRGRGGSGGGGGGGGGGY.N
20897	209	–	232	674.675	2021	2019.9	1.1076	54	1.3e-05	1	Y.GQQDRGGRGRGGSGGGGGGGGGGY.N
20898	209	–	232	674.701	2021.08	2019.9	1.185	44	7.4e-05	1	Y.GQQDRGGRGRGGSGGGGGGGGGGY.N
20899	209	–	232	674.789	2021.35	2019.9	1.4487	39	0.0002	1	Y.GQQDRGGRGRGGSGGGGGGGGGGY.N
17011	214	–	232	506.392	1516.15	1515.6	0.5572	34	0.02	1	R.GGRGRGGpSGGGGGGGGGGY.N + Phospho (ST)
17020	214	–	232	506.502	1516.48	1515.6	0.8884	28	0.28	1	R.GGRGRGGpSGGGGGGGGGGY.N + Phospho (ST)
17021	214	–	232	506.52	1516.54	1515.6	0.9425	29	0.29	1	R.GGRGRGGpSGGGGGGGGGGY.N + Phospho (ST)
17025	214	–	232	506.608	1516.8	1515.6	1.2044	25	0.17	1	R.GGRGRGGpSGGGGGGGGGGY.N + Phospho (ST)
9027	233	–	239	740.311	739.304	739.325	-0.021	35	0.00034	1	Y.NRSSGGY.E
9028	233	–	239	740.316	739.309	739.325	-0.0158	25	0.0031	1	Y.NRSSGGY.E
9029	233	–	239	740.323	739.316	739.325	-0.0091	25	0.0034	1	Y.NRSSGGY.E
9030	233	–	239	740.364	739.357	739.325	0.0318	36	0.00024	1	Y.NRSSGGY.E
9031	233	–	239	740.396	739.389	739.325	0.0641	24	0.0038	1	Y.NRSSGGY.E
9032	233	–	239	740.405	739.397	739.325	0.0724	24	0.0036	1	Y.NRSSGGY.E
9033	233	–	239	740.418	739.411	739.325	0.0857	31	0.00084	1	Y.NRSSGGY.E
9034	233	–	239	740.455	739.448	739.325	0.1229	21	0.0071	1	Y.NRSSGGY.E
23328	266	–	288	849.656	2545.94	2545.08	0.8635	32	0.0031	1	F.GGPRDQGSRHDSEQDNSDNNTIF.V
23329	266	–	288	849.687	2546.04	2545.08	0.9578	37	0.0013	1	F.GGPRDQGSRHDSEQDNSDNNTIF.V
23783	266	–	288	902.935	2705.78	2705.01	0.7682	33	0.0027	1	F.GGPRDQGpSRHDpSEQDNSDNNTIF.V + 2 Phospho (ST)
23784	266	–	288	902.938	2705.79	2705.01	0.7781	29	0.0075	1	F.GGPRDQGpSRHDpSEQDNSDNNTIF.V + 2 Phospho (ST)
19909	289	–	305	921.833	1841.65	1839.89	1.7631	53	3.2e-05	1	F.VQGLGENVTIESVADYF.K
13199	305	–	314	581.537	1161.06	1160.69	0.3682	49	0.00023	1	Y.FKQIGIIKTN.K
9462	306	–	312	400.94	799.866	798.533	1.3337	47	0.0018	1	F.KQIGIIK.T
9465	306	–	312	401.252	800.489	798.533	1.9558	33	0.054	1	F.KQIGIIK.T
10773	306	–	313	451.291	900.567	899.58	0.9865	32	0.082	1	F.KQIGIIKT.N
12056	306	–	314	508.448	1014.88	1013.62	1.258	62	5.5e-05	1	F.KQIGIIKTN.K
12057	306	–	314	508.542	1015.07	1013.62	1.4455	62	0.0001	1	F.KQIGIIKTN.K
11933	313	–	321	502.998	1003.98	1003.51	0.4699	41	0.0075	1	K.TNKKTGQPM.I
11934	313	–	321	502.999	1003.98	1003.51	0.4715	36	0.025	1	K.TNKKTGQPM.I
11935	313	–	321	503.009	1004	1003.51	0.4909	52	0.00083	1	K.TNKKTGQPM.I
11937	313	–	321	503.052	1004.09	1003.51	0.5783	47	0.00071	1	K.TNKKTGQPM.I
11938	313	–	321	503.054	1004.09	1003.51	0.5814	46	0.0026	1	K.TNKKTGQPM.I
11940	313	–	321	503.078	1004.14	1003.51	0.6296	26	0.17	1	K.TNKKTGQPM.I
11941	313	–	321	503.08	1004.14	1003.51	0.6328	30	0.042	1	K.TNKKTGQPM.I
11944	313	–	321	503.166	1004.32	1003.51	0.8064	29	0.16	1	K.TNKKTGQPM.I
16902	313	–	325	502.998	1505.97	1506.79	-0.8135	21	0.14	1	K.TNKKTGQPMINLY.T
16904	313	–	325	503.009	1506	1506.79	-0.7821	30	0.031	1	K.TNKKTGQPMINLY.T
16906	313	–	325	503.052	1506.14	1506.79	-0.651	25	0.095	1	K.TNKKTGQPMINLY.T
16907	313	–	325	503.054	1506.14	1506.79	-0.6462	23	0.15	1	K.TNKKTGQPMINLY.T
10809	314	–	321	452.393	902.772	902.464	0.3075	23	0.061	1	T.NKKTGQPM.I
10812	314	–	321	452.462	902.909	902.464	0.4447	30	0.037	1	T.NKKTGQPM.I
10814	314	–	321	452.486	902.957	902.464	0.4926	32	0.026	1	T.NKKTGQPM.I
11064	326	–	333	460.344	918.673	918.477	0.1963	31	0.0041	1	Y.TDRETGKL.K
11066	326	–	333	460.377	918.74	918.477	0.2634	34	0.002	1	Y.TDRETGKL.K
11068	326	–	333	460.414	918.814	918.477	0.3374	33	0.0022	1	Y.TDRETGKL.K
11069	326	–	333	460.508	919.002	918.477	0.5248	27	0.0099	1	Y.TDRETGKL.K
11071	326	–	333	460.55	919.085	918.477	0.6081	25	0.015	1	Y.TDRETGKL.K
11072	326	–	333	460.657	919.299	918.477	0.8218	33	0.0022	1	Y.TDRETGKL.K
11073	326	–	333	460.675	919.335	918.477	0.8582	35	0.0016	1	Y.TDRETGKL.K
11074	326	–	333	460.705	919.395	918.477	0.9181	20	0.048	1	Y.TDRETGKL.K
11075	326	–	333	460.716	919.418	918.477	0.9412	38	0.00072	1	Y.TDRETGKL.K
11076	326	–	333	460.723	919.431	918.477	0.9537	33	0.0023	1	Y.TDRETGKL.K
11077	326	–	333	460.724	919.433	918.477	0.9558	33	0.0023	1	Y.TDRETGKL.K
11078	326	–	333	460.728	919.44	918.477	0.9634	38	0.00076	1	Y.TDRETGKL.K
11080	326	–	333	460.745	919.475	918.477	0.998	38	0.00076	1	Y.TDRETGKL.K
11081	326	–	333	460.808	919.601	918.477	1.1239	38	0.0008	1	Y.TDRETGKL.K
11082	326	–	333	460.814	919.613	918.477	1.1361	38	0.00084	1	Y.TDRETGKL.K
11084	326	–	333	460.867	919.719	918.477	1.2419	33	0.0024	1	Y.TDRETGKL.K
24550	333	–	359	1034.88	3101.63	3100.35	1.2802	31	0.0094	1	K.LKGEApTVSFDDPPpSAKAAIDWFDGKEF.S + 2 Phospho (ST)
17438	334	–	348	775.1	1548.19	1547.75	0.4384	92	4.7e-08	1	L.KGEATVSFDDPPSAK.A
21505	334	–	353	702.538	2104.59	2104.01	0.5819	26	0.0075	1	L.KGEATVSFDDPPSAKAAIDW.F
22166	334	–	354	1126.4	2250.79	2251.08	-0.2884	37	0.00035	1	L.KGEATVSFDDPPSAKAAIDWF.D
22181	334	–	354	1126.83	2251.64	2251.08	0.5559	40	0.00017	1	L.KGEATVSFDDPPSAKAAIDWF.D
22189	334	–	354	751.997	2252.97	2251.08	1.8904	45	0.00012	1	L.KGEATVSFDDPPSAKAAIDWF.D
16170	342	–	354	717.217	1432.42	1431.67	0.7529	43	8.6e-05	1	F.DDPPSAKAAIDWF.D
16174	342	–	354	717.377	1432.74	1431.67	1.0717	49	2.5e-05	1	F.DDPPSAKAAIDWF.D
11421	360	–	368	474.332	946.648	947.508	-0.8593	30	0.0027	1	F.SGNPIKVSF.A
11435	360	–	368	948.473	947.466	947.508	-0.0421	43	0.00013	1	F.SGNPIKVSF.A
11437	360	–	368	948.543	947.535	947.508	0.0277	35	0.00082	1	F.SGNPIKVSF.A
11443	360	–	368	475.336	948.658	947.508	1.1501	36	0.00084	1	F.SGNPIKVSF.A
11454	360	–	368	475.462	948.909	947.508	1.4018	37	0.0006	1	F.SGNPIKVSF.A
11456	360	–	368	475.477	948.939	947.508	1.4317	39	0.00044	1	F.SGNPIKVSF.A
20621	398	–	422	659.128	1974.36	1973.88	0.4818	26	0.12	1	Y.GGGGSGGGGRGGFPSGGGGGGGQQR.A
20623	398	–	422	659.319	1974.94	1973.88	1.0549	69	1.9e-05	1	Y.GGGGSGGGGRGGFPSGGGGGGGQQR.A
20627	398	–	422	659.475	1975.4	1973.88	1.5222	63	0.00012	1	Y.GGGGSGGGGRGGFPSGGGGGGGQQR.A
22821	398	–	426	801.854	2402.54	2403.05	-0.505	72	2.8e-07	1	Y.GGGGSGGGGRGGFPSGGGGGGGQQRAGDW.K
22823	398	–	426	801.959	2402.86	2403.05	-0.1895	92	3.1e-09	1	Y.GGGGSGGGGRGGFPSGGGGGGGQQRAGDW.K
22825	398	–	426	802.322	2403.95	2403.05	0.9005	94	1.7e-09	1	Y.GGGGSGGGGRGGFPSGGGGGGGQQRAGDW.K
22827	398	–	426	802.497	2404.47	2403.05	1.4229	97	1.1e-09	1	Y.GGGGSGGGGRGGFPSGGGGGGGQQRAGDW.K
22828	398	–	426	802.558	2404.65	2403.05	1.6059	106	1.3e-10	1	Y.GGGGSGGGGRGGFPSGGGGGGGQQRAGDW.K
22829	398	–	426	802.601	2404.78	2403.05	1.737	93	2.8e-09	1	Y.GGGGSGGGGRGGFPSGGGGGGGQQRAGDW.K
22831	398	–	426	802.633	2404.88	2403.05	1.8334	59	7.2e-06	1	Y.GGGGSGGGGRGGFPSGGGGGGGQQRAGDW.K
15965	448	–	463	473.05	1416.13	1414.7	1.4324	53	0.00025	1	C.KAPKPDGPGGGPGGSH.M
17417	448	–	464	516.504	1546.49	1545.74	0.7555	41	0.0064	1	C.KAPKPDGPGGGPGGSHM.G
17418	448	–	464	516.518	1546.53	1545.74	0.7958	37	0.0035	1	C.KAPKPDGPGGGPGGSHM.G
20408	448	–	468	969.632	1937.25	1936.88	0.3644	70	1.1e-05	1	C.KAPKPDGPGGGPGGSHMGGNY.G
20410	448	–	468	646.879	1937.62	1936.88	0.7313	67	5.1e-05	1	C.KAPKPDGPGGGPGGSHMGGNY.G
20413	448	–	468	646.963	1937.87	1936.88	0.9824	73	7.7e-06	1	C.KAPKPDGPGGGPGGSHMGGNY.G
20420	448	–	468	647.298	1938.87	1936.88	1.9865	88	6.4e-08	1	C.KAPKPDGPGGGPGGSHMGGNY.G
20492	448	–	468	652.297	1953.87	1952.88	0.9889	43	0.0033	1	C.KAPKPDGPGGGPGGpSHMGGNY.G + Oxidation (M)
20864	448	–	468	1009.69	2017.36	2016.85	0.5069	71	3.7e-06	1	C.KAPKPDGPGGGPGGpSHMGGNY.G + Phospho (ST)
20866	448	–	468	673.502	2017.48	2016.85	0.6336	67	6.1e-06	1	C.KAPKPDGPGGGPGGpSHMGGNY.G + Phospho (ST)
20873	448	–	468	673.596	2017.77	2016.85	0.9139	67	5.3e-05	1	C.KAPKPDGPGGGPGGpSHMGGNY.G + Phospho (ST)
19018	480	–	495	580.539	1738.59	1737.85	0.7421	24	0.089	1	Y.DRGGYRGRGGDRGGFR.G
