# Supplementary material for: Casein kinase 1δ/ε phosphorylates fused in sarcoma (FUS) and ameliorates FUS-mediated neurodegeneration
Source: J Biol Chem. 2022 Jun 24;298(8):102191. doi: 10.1016/j.jbc.2022.102191 (PMC9293781; doi:10.1016/j.jbc.2022.102191)
Supplement: Table S2 [file mmc2.xlsx]

## Sheet: Sheet1
	Table S2 Mass Spectrometry Parameters
	Name of sequence database searched	Privately created database including FUS
	Number of entries in the database actually searched	269 proteins
	Specificity of all proteases used to geneeerate peptides	Chymotrypsin
	Number of missed and/or non-specific cleavages permitted	Since chymotrypsin causes cutting at a site other than the specific cutting site, the cutting site is not specified.
	List of all fixed modifications (including residue specificity) considered	none
	List of all variablee modifications (including residue specificity) considered	Oxidation of Met, phosphorylations of Ser and Thr
	Mass tolerance for precursor ions	2.0 Da
	Mass tolerance for fragment ions	0.8 Da
	Threshold score/Expectation value for accepting individual spectra	17 / 0.3
	Estimation of false discovery rate (FDR)	0.0073
